# Supplementary material for: Facial expression in humans as a measure of empathy towards farm animals in pain
Source: PLoS One. 2021 Mar 1;16(3):e0247808. doi: 10.1371/journal.pone.0247808 (PMC7920373; doi:10.1371/journal.pone.0247808)
Supplement: S2 File — Statistical analysis used to assess emotional response towards animals in pain. (SAS) [file pone.0247808.s002.sas]

/* Data for emotional responses*/
FILENAME REFFILE '/folders/myshortcuts/SASdata/Lexis pain faces/ScoredFacialExpData.csv';

PROC IMPORT DATAFILE=REFFILE
	DBMS=CSV
	OUT=facial;
	GETNAMES=YES;
RUN;


data facial1;
	set facial;
	meanface=(lex+lau)/2;
	if video_id in ('CN1', 'CN2', 'CR1', 'CR2', 'CD1', 'CD2', 'CC1', 'CC2', 'CB1', 'CB2') then species='cow';
		else species='pig';
    meanself= mean(pain, sadness, anger, fear, disgust);
	smeanself=sqrt(meanself);
	smeanface=sqrt(meanface);
run;

proc print data=facial1;
run;

proc univariate plot data=cleanface;
	*by p_np;
	var meanface meanself smeanface smeanself;
run;

proc mixed data=facial1;
	title 'facial expression';
	class p_np species participant;
	model smeanface = order species p_np species*p_np/htype=1;
	repeated /sub=participant type=cs;
	lsmeans p_np species species*p_np;
run;
proc mixed data=facial1;
	title 'self report';
	class p_np species participant;
	model smeanself = order species p_np species*p_np/htype=1;
	repeated /sub=participant type=cs;
	lsmeans p_np species species*p_np;
run;
proc mixed data=facial1;
	title 'facial vs. self report';
	class participant;
	model smeanface = order smeanself/htype=1 s;
	repeated/sub=participant type=cs;
run;
/*3.3  Facial expression versus self-reported emotional response */
/*within participant*/
proc sort data=facial1;
by participant;
run;

proc corr spearman data=facial1 outs=outcorr noprint;
	title 'within participant corr of facial vs. self';
	by participant;
	var meanself meanface;
	run;
	
data corrmean;
	set outcorr;
	if _name_='meanself';
	rename meanface=r;
	run;

proc print data=corrmean;
run;

proc univariate plot data=corrmean;
	var r;
run;

/* 3.5 Top-down processes affecting empathetic response */

FILENAME REFFILE '/folders/myshortcuts/SASdata/Lexis pain faces/FacialExpDemographics.csv';

PROC IMPORT DATAFILE=REFFILE
	DBMS=CSV
	OUT=demo;
	GETNAMES=YES;
RUN;

proc sort data=demo;
by participant;
run;

proc sort data=facial1;
by participant;
run;

data merged;
	merge demo facial1;
	by participant;
	if diet=5 then omni=1;
		else omni=0;
run;

proc print data=merged;
run;

proc mixed data=merged;
	title 'facial expression';
	class p_np species participant gender omni;
	model smeanface = ec pd gender omni order species species*ec species*pd species*gender species*omni p_np p_np*ec p_np*pd p_np*gender p_np*omni species*p_np/s htype=1 ddfm=kr;
	repeated /sub=participant type=cs;
	lsmeans p_np species species*p_np;
run;
proc sort data=merged;
	by p_np;
run;	
proc mixed data=merged; *given the interaction between pain and ec and pd, we re-run our tests separately by pain/non pain videos;
	by p_np;
	title 'facial expression';
	class p_np species participant gender omni;
	model smeanface = ec pd gender omni order species species*ec species*pd species*gender species*omni/s htype=1 ddfm=kr;
	repeated /sub=participant type=cs;
run;
proc mixed data=merged;
	title 'self report';
	class p_np species participant gender omni ;
	model smeanself = ec pd gender omni order species species*ec species*pd species*gender species*omni p_np p_np*ec p_np*pd p_np*gender p_np*omni species*p_np/s htype=1 ddfm=kr;
	repeated /sub=participant type=cs;
	lsmeans p_np species species*p_np;
run;
proc mixed data=merged;
	title 'facial vs. self report';
	class participant gender;
	model smeanface = order smeanself/htype=1 s ddfm=kr;
	repeated/sub=participant type=cs;
run;
