# Supplementary material for: Facial expression in humans as a measure of empathy towards farm animals in pain
Source: PLoS One. 2021 Mar 1;16(3):e0247808. doi: 10.1371/journal.pone.0247808 (PMC7920373; doi:10.1371/journal.pone.0247808)
Supplement: S1 Dataset — Data describing scored facial expression and self-reported emotional response to videos of animals undergoing farm management procedures. (CSV) [file pone.0247808.s003.csv]

VIDEO_CODE	PARTICIPANT	ORDER	VIDEO_ID	LAU	LEX	P_NP	Pain	Anger	Fear	Disgust	Sadness	Happiness	Surprise
11_081119_1	11	1	CD2	5	5	1	4	4	4	6	9	0	0
11_081119_2	11	2	CN2	1	0	0	0	0	0	0	0	5	0
11_081119_3	11	3	CC2	2	2	1	2	4	2	8	7	0	5
11_081119_4	11	4	CB2	7	6	1	3	3	3	7	9	0	0
11_081119_5	11	5	CR2	4	3	0	0	0	2	0	3	0	3
11_081119_6	11	6	PT2	8	8	1	5	3	3	8	10	0	5
11_081119_7	11	7	PC2	8	8	1	4	4	2	9	10	0	1
11_081119_8	11	8	PD2	7	7	1	4	7	2	9	10	0	1
11_081119_9	11	9	PR2	4	5	0	0	0	5	0	2	0	0
11_081119_10	11	10	PN2	0	0	0	0	0	1	0	0	5	0
12_082219_1	12	1	PD1	5	4	1	4	0	0	0	6	0	0
12_082219_2	12	2	PR1	1	0	0	0	0	0	0	0	6	0
12_082219_3	12	3	PT1	4	5	1	7	0	0	4	7	0	7
12_082219_4	12	4	PN1	1	0	0	0	0	0	0	0	0	0
12_082219_5	12	5	PC1	7	6	1	6	0	0	0	4	0	0
12_082219_6	12	6	CN1	0	0	0	0	0	0	0	0	8	0
12_082219_7	12	7	CB1	4	4	1	6	7	0	6	7	0	0
12_082219_8	12	8	CR1	0	0	0	0	0	0	0	0	0	0
12_082219_9	12	9	CC1	2	2	1	0	0	0	0	3	0	0
12_082219_10	12	10	CD1	0	1	1	6	7	0	7	6	0	0
13_080219_1	13	1	CC1	0	1	1	3	0	3	0	4	0	0
13_080219_2	13	2	CD1	0	0	1	3	0	3	0	2	0	0
13_080219_3	13	3	CR1	0	0	0	0	0	0	0	0	0	0
13_080219_4	13	4	CB1	0	0	1	3	0	2	0	3	0	0
13_080219_5	13	5	CN1	1	1	0	0	0	0	0	0	3	0
13_080219_6	13	6	PT1	1	1	1	0	0	0	0	0	0	0
13_080219_7	13	7	PN1	0	0	0	0	0	0	0	0	0	0
13_080219_8	13	8	PC1	2	1	1	2	0	0	0	0	0	0
13_080219_9	13	9	PD1	0	0	1	3	2	2	2	1	0	0
13_080219_10	13	10	PR1	0	0	0	0	0	0	0	0	0	0
14_082219_1	14	1	PC2	1	0	1	9	6	0	7	6	0	7
14_082219_2	14	2	PN2	0	0	0	0	0	0	0	0	5	2
14_082219_3	14	3	PR2	2	1	0	0	0	0	0	0	4	0
14_082219_4	14	4	PT2	3	2	1	8	5	0	7	7	0	10
14_082219_5	14	5	PD2	6	7	1	9	8	8	9	8	0	10
14_082219_6	14	6	CR2	0	0	0	0	0	0	0	0	4	0
14_082219_7	14	7	CC2	7	7	1	10	5	6	5	5	0	6
14_082219_8	14	8	CD2	5	6	1	10	10	7	10	9	0	9
14_082219_9	14	9	CN2	0	0	0	0	0	0	0	0	8	0
14_082219_10	14	10	CB2	4	4	1	9	0	0	4	4	0	0
15_080819_1	15	1	CB2	3	3	1	3	3	0	0	0	0	4
15_080819_2	15	2	CR2	0	0	0	0	0	0	0	0	0	0
15_080819_3	15	3	CN2	3	2	0	0	0	0	0	0	7	0
15_080819_4	15	4	CD2	2	0	1	4	0	4	0	0	0	0
15_080819_5	15	5	CC2	1	1	1	6	0	5	0	5	0	0
15_080819_6	15	6	PR2	0	0	0	0	0	0	0	0	6	0
15_080819_7	15	7	PD2	2	2	1	2	0	0	0	0	0	0
15_080819_8	15	8	PN2	1	1	0	0	0	0	0	0	4	0
15_080819_9	15	9	PC2	2	3	1	4	0	3	0	3	0	0
15_080819_10	15	10	PT2	1	0	1	2	0	0	0	0	0	0
16_081919_1	16	1	PT1	2	2	1	5	7	0	8	5	0	0
16_081919_2	16	2	PD1	5	4	1	7	9	2	9	9	0	2
16_081919_3	16	3	PN1	3	0	0	0	0	0	0	1	8	0
16_081919_4	16	4	PC1	2	3	1	9	6	0	5	6	0	2
16_081919_5	16	5	PR1	0	2	0	0	0	0	0	0	10	0
16_081919_6	16	6	CD1	8	8	1	9	10	2	10	9	0	6
16_081919_7	16	7	CN1	0	0	0	0	0	0	0	0	8	0
16_081919_8	16	8	CC1	7	7	1	7	8	2	10	9	0	8
16_081919_9	16	9	CR1	1	2	0	1	7	0	7	5	0	0
16_081919_10	16	10	CB1	0	1	1	10	10	6	10	9	0	7
17_080819_1	17	1	CN1	0	0	0	0	0	0	0	0	3	0
17_080819_2	17	2	CB1	3	4	1	6	4	4	4	6	0	0
17_080819_3	17	3	CD1	2	2	1	4	6	3	4	4	0	6
17_080819_4	17	4	CC1	0	1	1	0	2	0	6	5	0	0
17_080819_5	17	5	CR1	0	0	0	0	5	0	0	6	0	0
17_080819_6	17	6	PC1	0	0	1	0	5	0	0	7	0	0
17_080819_7	17	7	PR1	0	0	0	0	0	0	0	0	5	0
17_080819_8	17	8	PT1	0	1	1	0	4	0	0	0	0	0
17_080819_9	17	9	PN1	0	0	0	0	0	0	0	0	2	0
17_080819_10	17	10	PD1	1	1	1	0	0	0	0	6	0	0
18_080219_2	18	2	PT2	0	1	1	5	6	1	6	6	0	0
18_080219_3	18	3	PC2	1	2	1	8	7	2	7	8	0	1
18_080219_4	18	4	PR2	0	0	0	0	0	0	0	0	2	0
18_080219_5	18	5	PN2	0	0	0	0	0	0	0	0	6	0
18_080219_6	18	6	CC2	1	2	1	2	3	1	1	2	0	5
18_080219_7	18	7	CR2	0	0	0	0	0	0	0	0	0	2
18_080219_8	18	8	CB2	1	3	1	6	7	4	5	5	0	0
18_080219_9	18	9	CD2	0	0	1	7	6	4	3	7	0	6
18_080219_10	18	10	CN2	0	0	0	0	0	0	0	0	8	0
19_080119_1	19	1	CB2	0	0	1	5	0	0	0	6	0	0
19_080119_2	19	2	CC2	0	0	1	2	0	0	0	3	0	0
19_080119_3	19	3	CR2	0	0	0	0	0	0	0	4	2	6
19_080119_4	19	4	CN2	0	0	0	0	0	0	0	0	9	5
19_080119_5	19	5	CD2	1	1	1	6	0	0	0	6	0	0
19_080119_6	19	6	PR2	0	0	0	0	0	0	0	0	7	0
19_080119_7	19	7	PN2	0	0	0	0	0	0	0	0	4	0
19_080119_8	19	8	PD2	0	0	1	7	0	0	3	3	0	8
19_080119_9	19	9	PT2	1	0	1	7	0	0	0	8	0	8
19_080119_10	19	10	PC2	0	0	1	6	0	0	4	0	0	7
20_080719_1	20	1	PN1	1	0	0	0	0	0	0	0	3	0
20_080719_2	20	2	PC1	3	2	1	0	3	0	6	0	0	0
20_080719_3	20	3	PR1	0	0	0	0	0	0	0	0	1	0
20_080719_4	20	4	PD1	1	1	1	0	2	0	6	0	0	0
20_080719_5	20	5	PT1	1	0	1	0	0	0	1	0	0	5
20_080719_6	20	6	CR1	0	0	0	0	0	0	0	0	0	0
20_080719_7	20	7	CD1	1	1	1	0	0	0	0	7	0	0
20_080719_8	20	8	CN1	1	0	0	0	0	0	0	0	7	0
20_080719_9	20	9	CB1	4	3	1	0	3	0	6	5	0	0
20_080719_10	20	10	CC1	1	1	1	0	0	0	7	3	0	0
21_082219_1	21	1	PT1	1	1	1	3	6	5	4	5	0	6
21_082219_2	21	2	PC1	1	2	1	8	5	7	6	7	0	6
21_082219_3	21	3	PD1	0	1	1	7	5	6	6	8	0	6
21_082219_4	21	4	PR1	0	0	0	0	0	4	0	3	2	0
21_082219_5	21	5	PN1	0	0	0	0	3	0	0	5	0	0
21_082219_6	21	6	CD1	0	0	1	8	7	6	5	7	0	5
21_082219_7	21	7	CN1	0	0	0	0	0	0	0	0	1	0
21_082219_8	21	8	CC1	0	0	1	8	7	8	7	7	0	6
21_082219_9	21	9	CB1	0	0	1	7	6	3	5	5	0	3
21_082219_10	21	10	CR1	0	1	0	4	0	5	0	3	0	0
22_082919_1	22	1	CN2	1	0	0	0	0	0	0	0	7	0
22_082919_2	22	2	CB2	1	1	1	8	8	10	8	10	0	9
22_082919_3	22	3	CR2	0	1	0	0	0	0	0	0	0	6
22_082919_4	22	4	CC2	4	3	1	10	9	10	9	8	0	9
22_082919_5	22	5	CD2	3	2	1	8	10	8	9	10	0	9
22_082919_6	22	6	PD2	3	1	1	10	8	10	9	8	0	10
22_082919_7	22	7	PR2	1	1	0	0	0	0	0	0	0	0
22_082919_8	22	8	PT2	0	0	1	8	8	8	7	8	0	8
22_082919_9	22	9	PN2	0	0	0	0	0	0	0	0	8	0
22_082919_10	22	10	PC2	5	4	1	10	9	10	10	9	0	10
24_080819_1	24	1	CR1	1	0	0	0	0	0	0	0	0	1
24_080819_2	24	2	CC1	3	2	1	2	0	0	2	1	0	0
24_080819_3	24	3	CD1	3	3	1	3	1	0	3	1	0	1
24_080819_4	24	4	CN1	1	1	0	0	0	0	0	0	8	0
24_080819_5	24	5	CB1	3	2	1	4	4	0	3	4	0	4
24_080819_6	24	6	PC1	2	2	1	5	5	0	3	5	0	0
24_080819_7	24	7	PN1	1	1	0	0	0	0	0	0	7	0
24_080819_8	24	8	PR1	2	0	0	0	0	0	0	0	7	0
24_080819_9	24	9	PT1	3	1	1	1	2	0	0	4	0	1
24_080819_10	24	10	PD1	2	2	1	5	5	2	5	5	0	5
25_082219_1	25	1	PR1	2	1	0	0	0	0	0	0	0	5
25_082219_2	25	2	PD1	2	2	1	8	10	7	5	8	0	0
25_082219_3	25	3	PN1	1	0	0	0	0	0	0	0	6	0
25_082219_4	25	4	PC1	4	4	1	8	3	6	0	8	0	0
25_082219_5	25	5	PT1	0	0	1	6	3	5	0	6	0	0
25_082219_6	25	6	CB1	8	7	1	10	10	10	10	10	0	0
25_082219_7	25	7	CR1	0	0	0	0	0	0	0	0	5	0
25_082219_8	25	8	CN1	0	0	0	0	0	0	0	0	10	0
25_082219_9	25	9	CD1	7	7	1	10	10	8	7	8	0	0
25_082219_10	25	10	CC1	1	1	1	7	7	7	6	8	0	0
26_082019_1	26	1	CD2	1	0	1	0	0	0	0	0	0	3
26_082019_2	26	2	CN2	0	0	0	0	0	0	0	0	7	0
26_082019_3	26	3	CC2	1	1	1	2	0	0	0	2	0	0
26_082019_4	26	4	CR2	1	1	0	0	0	0	0	0	4	3
26_082019_5	26	5	CB2	3	3	1	4	0	3	0	4	0	4
26_082019_6	26	6	PT2	1	1	1	0	0	0	0	0	0	2
26_082019_7	26	7	PD2	0	1	1	0	0	0	0	0	2	0
26_082019_8	26	8	PN2	0	0	0	0	0	0	0	0	6	0
26_082019_9	26	9	PC2	5	5	1	0	0	0	6	0	0	0
26_082019_10	26	10	PR2	0	0	0	0	0	0	0	0	4	0
27_082019_1	27	1	PC2	3	3	1	8	10	5	7	10	0	2
27_082019_2	27	2	PR2	1	0	0	1	1	3	0	2	0	0
27_082019_3	27	3	PT2	2	2	1	6	4	6	1	2	0	2
27_082019_4	27	4	PN2	0	0	0	0	0	1	0	1	6	0
27_082019_5	27	5	PD2	4	5	1	8	10	10	10	8	0	4
27_082019_6	27	6	CN2	0	0	0	0	1	2	0	2	2	0
27_082019_7	27	7	CB2	5	6	1	10	9	8	7	6	0	1
27_082019_8	27	8	CD2	5	6	1	10	10	9	9	9	0	0
27_082019_9	27	9	CC2	4	5	1	10	9	9	9	8	0	2
27_082019_10	27	10	CR2	0	0	0	4	4	7	1	5	0	1
28_082619_1	28	1	CC1	0	1	1	0	5	0	7	7	0	9
28_082619_2	28	2	CR1	0	0	0	0	0	0	0	0	0	0
28_082619_3	28	3	CB1	0	0	1	6	8	8	7	7	0	8
28_082619_4	28	4	CD1	2	2	1	0	8	6	8	7	0	8
28_082619_5	28	5	CN1	3	2	0	0	0	0	0	0	8	0
28_082619_6	28	6	PD1	5	5	1	8	8	7	8	8	0	8
28_082619_7	28	7	PT1	1	2	1	0	0	0	0	0	0	6
28_082619_8	28	8	PC1	2	1	1	6	5	0	5	5	0	6
28_082619_9	28	9	PR1	2	1	0	0	0	0	0	0	0	0
28_082619_10	28	10	PN1	0	0	0	0	0	0	0	0	8	0
29_081919_1	29	1	PR1	1	1	0	0	0	0	0	0	5	0
29_081919_2	29	2	PN1	1	1	0	0	0	0	0	0	5	0
29_081919_3	29	3	PD1	0	2	1	5	2	0	5	7	0	7
29_081919_4	29	4	PT1	1	1	1	0	0	0	2	2	0	3
29_081919_5	29	5	PC1	2	1	1	5	0	0	7	6	0	3
29_081919_6	29	6	CB1	1	0	1	6	5	0	8	6	0	0
29_081919_7	29	7	CC1	2	1	1	4	0	0	5	6	0	3
29_081919_8	29	8	CR1	2	2	0	0	0	0	0	0	0	0
29_081919_9	29	9	CN1	2	2	0	0	0	0	0	0	5	2
29_081919_10	29	10	CD1	1	1	1	6	2	0	6	7	0	0
30_081919_1	30	1	CR2	0	0	0	0	0	0	0	0	0	3
30_081919_2	30	2	CD2	1	2	1	2	0	0	2	3	0	2
30_081919_3	30	3	CN2	4	0	0	0	0	0	0	0	3	0
30_081919_4	30	4	CB2	0	1	1	2	0	0	0	0	0	0
30_081919_5	30	5	CC2	1	1	1	0	0	0	0	0	0	0
30_081919_6	30	6	PN2	1	0	0	0	0	0	0	1	6	0
30_081919_7	30	7	PC2	2	0	1	3	0	0	2	1	0	0
30_081919_8	30	8	PR2	0	0	0	0	0	0	0	0	3	0
30_081919_9	30	9	PD2	0	0	1	2	0	0	0	0	0	3
30_081919_10	30	10	PT2	1	1	1	1	0	0	0	0	0	5
31_082619_1	31	1	PT2	1	1	1	0	0	0	0	4	0	6
31_082619_2	31	2	PC2	0	0	1	2	0	0	4	5	0	5
31_082619_3	31	3	PD2	1	1	1	3	0	0	6	7	0	5
31_082619_4	31	4	PR2	0	1	0	0	0	0	0	0	3	0
31_082619_5	31	5	PN2	0	0	0	0	0	0	0	0	5	0
31_082619_6	31	6	CD2	1	1	1	5	2	0	3	6	0	6
31_082619_7	31	7	CN2	1	0	0	0	0	0	0	0	3	0
31_082619_8	31	8	CC2	2	1	1	2	0	0	1	3	0	6
31_082619_9	31	9	CB2	0	0	1	3	0	0	0	4	0	1
31_082619_10	31	10	CR2	0	0	0	0	0	0	0	0	3	2
32_082319_1	32	1	CN1	1	0	0	0	0	0	0	0	6	2
32_082319_2	32	2	CB1	0	1	1	0	0	0	0	2	0	3
32_082319_3	32	3	CR1	1	0	0	0	0	0	0	0	0	0
32_082319_4	32	4	CC1	0	0	1	0	0	0	0	2	0	1
32_082319_5	32	5	CD1	3	3	1	0	0	0	0	3	0	4
32_082319_6	32	6	PD1	2	3	1	0	4	0	2	6	0	5
32_082319_7	32	7	PR1	1	0	0	0	0	0	0	0	5	2
32_082319_8	32	8	PT1	0	1	1	0	0	0	0	1	0	2
32_082319_9	32	9	PN1	1	0	0	0	0	0	0	0	5	0
32_082319_10	32	10	PC1	0	0	1	0	0	0	2	2	0	4
33_083019_1	33	1	PN1	0	0	0	0	0	0	0	0	7	0
33_083019_2	33	2	PT1	2	3	1	6	7	0	8	8	0	0
33_083019_3	33	3	PC1	2	2	1	9	8	0	9	8	0	0
33_083019_4	33	4	PD1	2	2	1	8	9	0	9	9	0	0
33_083019_5	33	5	PR1	0	0	0	0	0	0	0	0	8	0
33_083019_6	33	6	CC1	4	5	1	8	8	9	9	8	0	0
33_083019_7	33	7	CD1	1	0	1	8	8	0	9	9	0	0
33_083019_8	33	8	CB1	0	0	1	9	9	9	9	9	0	8
33_083019_9	33	9	CR1	2	2	0	7	7	0	5	7	0	0
33_083019_10	33	10	CN1	1	0	0	0	0	0	0	6	8	0
34_083019_1	34	1	PC2	3	4	1	4	5	4	3	5	0	6
34_083019_2	34	2	PN2	1	0	0	0	0	0	0	0	6	3
34_083019_3	34	3	PR2	3	2	0	0	0	0	0	0	3	4
34_083019_4	34	4	PT2	8	7	1	5	6	5	3	6	0	4
34_083019_5	34	5	PD2	6	6	1	3	0	1	2	4	0	0
34_083019_6	34	6	CR2	3	3	0	0	0	0	0	0	0	8
34_083019_7	34	7	CC2	5	5	1	5	5	5	5	4	0	6
34_083019_8	34	8	CD2	8	8	1	8	8	8	9	9	0	7
34_083019_9	34	9	CN2	1	0	0	0	0	0	0	0	7	0
34_083019_10	34	10	CB2	5	3	1	6	4	6	4	3	0	5
35_082619_1	35	1	PR2	0	1	0	0	0	0	0	0	0	0
35_082619_2	35	2	PD2	2	2	1	9	5	6	4	7	0	0
35_082619_3	35	3	PN2	1	0	0	0	0	0	0	0	0	0
35_082619_4	35	4	PC2	2	3	1	9	6	3	6	7	0	4
35_082619_5	35	5	PT2	3	2	1	8	7	5	7	7	0	5
35_082619_6	35	6	CB2	1	0	1	6	0	0	2	4	0	0
35_082619_7	35	7	CR2	1	2	0	2	0	0	0	3	0	0
35_082619_8	35	8	CN2	0	0	0	0	0	0	0	0	0	0
35_082619_9	35	9	CD2	0	0	1	8	6	5	7	8	0	4
35_082619_10	35	10	CC2	1	3	1	7	3	3	2	5	0	6
36_082619_1	36	1	CD1	2	2	1	2	0	0	6	6	0	0
36_082619_2	36	2	CN1	0	0	0	0	0	0	0	0	10	0
36_082619_3	36	3	CC1	6	7	1	10	7	9	8	3	0	5
36_082619_4	36	4	CR1	2	0	0	0	0	0	0	0	0	0
36_082619_5	36	5	CB1	0	1	1	10	6	7	7	4	0	8
36_082619_6	36	6	PT1	0	0	1	2	0	3	0	0	0	0
36_082619_7	36	7	PD1	4	5	1	7	6	4	7	0	0	0
36_082619_8	36	8	PN1	0	0	0	0	0	0	0	0	3	0
36_082619_9	36	9	PC1	0	0	1	5	0	2	4	0	0	4
36_082619_10	36	10	PR1	1	1	0	0	0	0	0	0	5	0
37_083019_1	37	1	PT1	1	1	1	0	0	0	0	0	0	0
37_083019_2	37	2	PD1	3	2	1	0	0	0	2	3	0	0
37_083019_3	37	3	PN1	0	0	0	0	0	0	0	2	4	0
37_083019_4	37	4	PC1	2	4	1	0	0	3	6	0	0	0
37_083019_5	37	5	PR1	0	0	0	0	0	0	0	0	7	0
37_083019_6	37	6	CD1	3	3	1	0	5	0	6	4	0	8
37_083019_7	37	7	CN1	0	0	0	0	0	0	0	0	5	0
37_083019_8	37	8	CC1	1	1	1	0	2	0	6	2	0	9
37_083019_9	37	9	CR1	0	0	0	0	0	0	0	7	0	0
37_083019_10	37	10	CB1	0	1	1	0	6	0	6	5	0	0
38_082619_1	38	1	CC2	0	3	1	0	0	0	1	3	0	6
38_082619_2	38	2	CR2	1	0	0	0	0	0	0	1	6	6
38_082619_3	38	3	CB2	2	1	1	1	4	0	4	7	0	0
38_082619_4	38	4	CD2	0	0	1	7	6	7	7	8	0	10
38_082619_5	38	5	CN2	0	1	0	0	0	0	0	0	9	0
38_082619_6	38	6	PD2	1	2	1	7	6	10	9	8	0	10
38_082619_7	38	7	PT2	2	2	1	4	9	3	5	5	0	8
38_082619_8	38	8	PC2	3	4	1	9	9	5	6	9	0	10
38_082619_9	38	9	PR2	1	1	0	0	0	0	0	0	10	10
38_082619_10	38	10	PN2	0	0	0	0	0	0	0	0	5	0
39_082619_1	39	1	PR2	0	0	0	0	0	0	0	3	0	0
39_082619_2	39	2	PC2	7	7	1	0	2	0	7	4	0	3
39_082619_3	39	3	PD2	8	7	1	3	5	0	9	5	0	5
39_082619_4	39	4	PT2	5	6	1	0	3	0	0	3	0	0
39_082619_5	39	5	PN2	0	0	0	0	0	0	0	0	2	0
39_082619_6	39	6	CB2	5	4	1	0	4	0	0	5	0	2
39_082619_7	39	7	CC2	5	5	1	0	4	0	3	3	0	3
39_082619_8	39	8	CR2	0	0	0	0	0	0	0	0	0	0
39_082619_9	39	9	CN2	3	0	0	0	0	0	0	0	3	0
39_082619_10	39	10	CD2	4	4	1	0	6	0	0	4	0	0
40_082719_1	40	1	CR1	2	3	0	0	0	0	0	2	0	0
40_082719_2	40	2	CD1	8	9	1	3	0	0	0	3	0	4
40_082719_3	40	3	CN1	3	0	0	0	0	0	0	0	0	0
40_082719_4	40	4	CB1	6	5	1	4	0	0	1	3	0	1
40_082719_5	40	5	CC1	7	8	1	4	0	0	0	3	0	0
40_082719_6	40	6	PN1	2	2	0	0	0	0	0	0	3	0
40_082719_7	40	7	PC1	1	1	1	2	0	0	0	1	0	0
40_082719_8	40	8	PR1	0	0	0	0	0	0	0	0	0	0
40_082719_9	40	9	PD1	8	8	1	5	0	0	3	4	0	0
40_082719_10	40	10	PT1	3	3	1	0	0	0	0	1	0	0
41_082919_1	41	1	CD2	2	1	1	7	0	0	3	6	0	0
41_082919_2	41	2	CN2	0	0	0	0	0	0	0	0	3	0
41_082919_3	41	3	CC2	2	2	1	10	5	5	0	7	0	4
41_082919_4	41	4	CB2	1	0	1	4	0	0	0	3	0	0
41_082919_5	41	5	CR2	1	1	0	2	0	3	0	0	0	0
41_082919_6	41	6	PT2	3	1	1	5	0	3	0	4	0	0
41_082919_7	41	7	PC2	2	1	1	10	3	5	0	5	0	0
41_082919_8	41	8	PD2	1	1	1	6	0	0	0	4	0	0
41_082919_9	41	9	PR2	2	2	0	0	0	0	0	0	5	0
41_082919_10	41	10	PN2	0	0	0	0	0	0	0	0	6	0
