# Supplementary material for: Facial expression in humans as a measure of empathy towards farm animals in pain
Source: PLoS One. 2021 Mar 1;16(3):e0247808. doi: 10.1371/journal.pone.0247808 (PMC7920373; doi:10.1371/journal.pone.0247808)
Supplement: S2 Dataset — Data describing demographic factors of participants. (CSV) [file pone.0247808.s004.csv]

PARTICIPANT	gender	diet	visit	interact	knowledge	knowledge2	FS	PT	EC	PD
11	0	3	2	2	5	high	2	3.857142857	3.142857143	1.714285714
12	0	4	3	2	2	low	4.857142857	2.857142857	3.285714286	3
13	0	5	5	2	3	low	3.571428571	2.857142857	2.857142857	1.571428571
14	1	5	2	2	6	high	3.285714286	3.142857143	2.714285714	2.428571429
15	1	5	3	2	3	low	3.857142857	2.142857143	1.857142857	1.428571429
16	1	5	2	2	9	high	4	3.857142857	4	0
17	0	5	4	2	3	low	3.714285714	2.285714286	2.857142857	1.857142857
18	0	5	4	2	6	high	4.142857143	3.857142857	3.571428571	1.428571429
19	0	2	6	2	7	high	3.714285714	3.857142857	3	0.571428571
20	1	5	3	2	6	high	3.428571429	3.428571429	2.857142857	1.142857143
21	0	5	3	2	2	low	4.571428571	2.714285714	2.857142857	2.428571429
22	1	5	2	2	1	low	3.857142857	2.714285714	2.571428571	2.571428571
24	1	5	1	1	3	low	3.285714286	2.571428571	1.857142857	1.857142857
25	0	1	2	2	4	high	3	2.857142857	2.571428571	1.857142857
26	0	5	2	2	4	high	3.285714286	1.714285714	2.571428571	2.428571429
27	0	3	5	2	6	high	5	4	4	1.857142857
28	0	4	4	2	8	high	4.142857143	3.714285714	3.142857143	1.428571429
29	0	4	2	2	3	low	4.285714286	2.714285714	3	1.142857143
30	1	5	3	2	4	high	3.142857143	2.857142857	2.714285714	1.714285714
31	1	5	2	2	3	low	4.714285714	3.714285714	3.571428571	1
32	1	4	2	2	6	high	3.142857143	2.714285714	1.857142857	1.285714286
33	1	5	4	2	2	low	4	3.428571429	3.857142857	1
34	0	5	2	2	2	low	2.857142857	2.714285714	2.857142857	1.142857143
35	1	5	2	2	4	high	2.142857143	2.571428571	2.285714286	2
36	1	5	2	2	0	low	2.714285714	2.428571429	3	1.857142857
37	1	5	2	2	2	low	4.428571429	3	3.142857143	1.714285714
38	1	5	3	2	0	low	3.857142857	2.142857143	2.857142857	2.571428571
39	0	5	3	2	2	low	4.571428571	2.857142857	4	1.714285714
40	1	5	2	2	1	low	3	2.714285714	2.285714286	1.857142857
41	1	5	3	2	2	low	2.142857143	2.428571429	1.714285714	1.285714286
